# Supplementary material for: Antioxidant, Enzyme-Inhibitory and Antimicrobial Activity of Underutilized Wheat and Maize Crop Residues
Source: Plants (Basel). 2025 Jan 24;14(3):346. doi: 10.3390/plants14030346 (PMC11820700; doi:10.3390/plants14030346)
Supplement: Supplementary file 1 [file plants-14-00346-s001.zip]

Archive with 1 entries (1 files):
- plants-3366115-supplementary.pdf
